# Supplementary material for: H2S- and Redox-State-Mediated PTP1B S-Sulfhydration in Insulin Signaling
Source: Int J Mol Sci. 2023 Feb 2;24(3):2898. doi: 10.3390/ijms24032898 (PMC9917502; doi:10.3390/ijms24032898)
Supplement: Supplementary file 1 [file ijms-24-02898-s001.zip]

Archive with 1 entries (1 files):
- ijms-2117728-supplementary.pdf
